# Supplementary material for: Bio-inspired magnetic-driven folded diaphragm for biomimetic robot
Source: Nat Commun. 2023 Jan 11;14:163. doi: 10.1038/s41467-023-35905-6 (PMC9834404; doi:10.1038/s41467-023-35905-6)
Supplement: Supplementary file 11 — Source Data [file 41467_2023_35905_MOESM11_ESM.xlsx]

## Sheet: Fig. 2c
	Triangle
	Folded		Flat
Magnetic field(mT)	Displacement(mm)	Standard deviation (mm)	Displacement(mm)	Standard deviation (mm)
0	0	0	0	0
5	0.29783	0.210457	0.0737052	0.029295
10	0.630904	0.313912	0.246083	0.0492495
15	1.29684	0.322995	0.527966	0.0183621
20	1.98642	0.145398	0.73654	0.0296237
25	2.55521	0.121153	0.941331	0.036433
30	2.93369	0.136878	1.10842	0.0570841
35	3.1619	0.116042	1.22864	0.052817
40	3.33938	0.132885	1.34825	0.0453987
	Square
	Folded		Flat
Magnetic field(mT)	Displacement(mm)	Standard deviation (mm)	Displacement(mm)	Standard deviation (mm)
0	0	0	0	0
5	0.116001	0.0434014	0.229458	0.229038
10	1.97787	0.272063	0.88743	0.129168
15	3.50257	0.111551	1.40065	0.0541398
20	4.3014	0.179695	1.7132	0.0709136
25	4.87876	0.173924	1.99929	0.0662346
30	5.33284	0.175461	2.23984	0.065708
35	5.58122	0.137377	2.41485	0.0431367
40	5.83947	0.163681	2.57248	0.0462964
	Hexagon
	Folded		Flat
Magnetic field(mT)	Displacement(mm)	Standard deviation (mm)	Displacement(mm)	Standard deviation (mm)
0	0	0	0	0
5	0.148747	0.0331242	0.425685	0.143029
10	1.0182	0.0911765	1.05713	0.0951015
15	2.68674	0.0981397	1.49535	0.0884327
20	3.66132	0.238955	1.79821	0.0427272
25	4.38736	0.263959	2.04084	0.0505883
30	4.88874	0.238744	2.28362	0.0519749
35	5.2011	0.213873	2.44855	0.0408598
40	5.4637	0.181457	2.60328	0.0428459
	Circular
	Folded		Flat
Magnetic field(mT)	Displacement(mm)	Standard deviation (mm)	Displacement(mm)	Standard deviation (mm)
0	2.95152e-07	0	0	0
5	0.214591	0.125606	0.0968117	0.0889049
10	1.4277	0.156645	0.711749	0.183723
15	2.87269	0.15169	1.21375	0.166299
20	3.64938	0.167547	1.51128	0.141111
25	4.80437	0.0928377	1.74262	0.127346
30	5.19679	0.105043	1.96797	0.116238
35	5.40662	0.110058	2.1055	0.106027
40	5.56822	0.11805	2.26689	0.114327

## Sheet: Fig. 2d
	Triangle
	Folded		Flat
Extension (mm)	Elastic-resistance force (N)	Standard deviation (N)	Elastic-resistance force (N)	Standard deviation (N)
0	0	0	0	0
1	0.00333333	0.00444444	0.0222222	0.0108642
2	0.0166667	0.0111111	0.0544444	0.00691358
3	0.0411111	0.00395062	0.105556	0.00493827
4	0.07	0.00444444	0.173333	0.0133333
5	0.114444	0.00814815	0.246667	0.0111111
6	0.162222	0.0123457	0.327778	0.0120988
7	0.222222	0.0140741	0.42	0.0177778
8	0.291111	0.0214815	0.53	0.0266667
9	0.371111	0.0276543	0.672222	0.022963
10	0.484444	0.0407407	0.871111	0.0348148
	Square
	Folded		Flat
Extension (mm)	Elastic-resistance force (N)	Standard deviation (N)	Elastic-resistance force (N)	Standard deviation (N)
0	0	0	0	0
1	0	0	0.00444444	0.00493827
2	0.00555556	0.00493827	0.0311111	0.00197531
3	0.0188889	0.0123457	0.0533333	0.00592593
4	0.0344444	0.00493827	0.102222	0.00395062
5	0.0466667	0.00444444	0.154444	0.00790123
6	0.0733333	0.00444444	0.223333	0.00814815
7	0.107778	0.00518519	0.301111	0.00641975
8	0.144444	0.00839506	0.384444	0.0135802
9	0.203333	0.0111111	0.48	0.0177778
10	0.261111	0.0162963	0.62	0.0222222
	Hexagon
	Folded		Flat
Extension (mm)	Elastic-resistance force (N)	Standard deviation (N)	Elastic-resistance force (N)	Standard deviation (N)
0	0	0	0	0
1	0.00222222	0.00345679	0.00333333	0.00444444
2	0.00333333	0.00444444	0.0322222	0.00740741
3	0.0133333	0.0111111	0.0666667	0.0148148
4	0.0233333	0.0118519	0.114444	0.017037
5	0.0388889	0.00790123	0.177778	0.0185185
6	0.0588889	0.0118519	0.248889	0.0234568
7	0.09	0.0133333	0.327778	0.0197531
8	0.123333	0.0111111	0.416667	0.02
9	0.171111	0.0165432	0.527778	0.0219753
10	0.236667	0.0222222	0.658889	0.00592593
	Circular
	Folded		Flat
Extension (mm)	Elastic-resistance force (N)	Standard deviation (N)	Elastic-resistance force (N)	Standard deviation (N)
0	0	0	0	0
1	0.000833333	0.00152778	0.00222222	0.00345679
2	0.000833333	0.00152778	0.0311111	0.00987654
3	0.000833333	0.00152778	0.0666667	0.0111111
4	0.00416667	0.00486111	0.111111	0.00592593
5	0.0191667	0.0106944	0.173333	0.0133333
6	0.0441667	0.00819444	0.233333	0.00962963
7	0.0725	0.0116667	0.306667	0.0111111
8	0.101667	0.0136111	0.392222	0.0130864
9	0.1425	0.0133333	0.48	0.0177778
10	0.1775	0.02	0.615556	0.0318519

## Sheet: Fig. 3i
Magnetic field amplitude (mT)	Pump-in pressure (kPa)		Pump-out pressure (kPa)
	Average value	Standard deviation	Average value	Standard deviation
0	0	0	0	0
5	-0.074	0.005	0.078	0.005
10	-0.135	0.008	0.135	0.004
15	-0.191	0.009	0.195	0.008
20	-0.249	0.008	0.253	0.005
30	-0.351	0.002	0.358	0.007
40	-0.496	0.01	0.501	0.002

## Sheet: Fig. 3j
Magnetic field amplitude (mT)	Flow rate (mL min-1)
	1 Hz		2 Hz		5 Hz		10 Hz
	Average value	Standard deviation	Average value	Standard deviation	Average value	Standard deviation	Average value	Standard deviation
5	4.6	0.1	10.1	0.2	19.4	0.5	41.6	1
10	10.9	0.4	19.9	0.7	40.7	0.7	84.4	0.7
15	17.8	0.2	36.7	0.5	72.4	1	129.5	1.7
20	24	0.6	45.2	0.5	96.8	0.8	178.2	2.6
30	35.1	0.9	63.5	0.8	141.9	0.7
40	43.7	0.6	86.7	1.2

## Sheet: Fig. 3k
Magnetic field amplitude (mT)	Flow rate (mL min-1)
	1 Hz		2 Hz		5 Hz		10 Hz
	Average value	Standard deviation	Average value	Standard deviation	Average value	Standard deviation	Average value	Standard deviation
5	16.1	0.2	29.6	0.2	56.4	1	103.6	2.2
10	32.1	0.2	58.2	2.1	117.4	3.4	178.1	3.5
15	47.6	1.3	85	1.4	180.5	2.2
20	60.4	0.6	113.6	0.7
30	75.9	1	145.1	1

## Sheet: Supplementary Fig.3
	Diaphragm Thickness								Diaphragm Thickness
	0.5 mm		1.0 mm		1.5 mm				0.5 mm		1.0 mm		1.5 mm
Magnetic field(mT)	Displacement(mm)	Standard deviation (mm)	Displacement(mm)	Standard deviation (mm)	Displacement(mm)	Standard deviation (mm)		Extension (mm)	Elastic-resistance force (N)	Standard deviation (N)	Elastic-resistance force (N)	Standard deviation (N)	Elastic-resistance force (N)	Standard deviation (N)
0	2.95152e-07	1.63315e-06	0	0	0	0		0	0	0	0	0	0	0
5	0.214591	0.125606	0.109256	0.0874968	0.0785659	0.0422467		1	0.000833333	0.00152778	0.00333333	0.00444444	0.0122222	0.00567901
10	1.4277	0.156645	0.614165	0.113944	0.304217	0.111155		2	0.000833333	0.00152778	0.01	0.00444444	0.0355556	0.00617284
15	2.87269	0.15169	1.37808	0.0647647	0.897142	0.0708225		3	0.000833333	0.00152778	0.0277778	0.00790123	0.0533333	0.00962963
20	3.64938	0.167547	2.00179	0.0641919	1.44759	0.0886079		4	0.00416667	0.00486111	0.0433333	0.00444444	0.0877778	0.0125926
25	4.80437	0.0928377	2.56197	0.0620621	1.9523	0.0859819		5	0.0191667	0.0106944	0.0677778	0.00790123	0.134444	0.0128395
30	5.19679	0.105043	3.0438	0.0607064	2.38099	0.0913493		6	0.0441667	0.00819444	0.101111	0.0103704	0.182222	0.0162963
35	5.40662	0.110058	3.34691	0.0669456	2.65045	0.112767		7	0.0725	0.0116667	0.145556	0.00617284	0.248889	0.0128395
40	5.56822	0.11805	3.70825	0.0630533	2.9501	0.094375		8	0.101667	0.0136111	0.194444	0.0148148	0.317778	0.0202469
								9	0.1425	0.0133333	0.254444	0.00938272	0.392222	0.0180247
								10	0.1775	0.02	0.327778	0.00790123	0.502222	0.0130864

## Sheet: Supplementary Fig.4
	Diaphragm Folded Degree								Diaphragm Folded Degree
	35°		45°		55°				35°		45°		55°
Magnetic field(mT)	Displacement(mm)	Standard deviation (mm)	Displacement(mm)	Standard deviation (mm)	Displacement(mm)	Standard deviation (mm)		Extension (mm)	Elastic-resistance force (N)	Standard deviation (N)	Elastic-resistance force (N)	Standard deviation (N)	Elastic-resistance force (N)	Standard deviation (N)
0	0	0	2.95152e-07	1.63315e-06	0	0		0	0	0	0	0	0	0
5	0.234063	0.100713	0.214591	0.125606	0.130859	0.0569769		1	0.00444444	0.00493827	0.000833333	0.00152778	0.00555556	0.00493827
10	1.48937	0.110211	1.4277	0.156645	0.722285	0.0774374		2	0.0133333	0.00740741	0.000833333	0.00152778	0.00666667	0.00444444
15	2.59789	0.120278	2.87269	0.15169	1.92797	0.219584		3	0.0277778	0.00790123	0.000833333	0.00152778	0.00555556	0.00493827
20	3.15329	0.118428	3.64938	0.167547	3.18072	0.0784774		4	0.05	0.00444444	0.00416667	0.00486111	0.00555556	0.00740741
25	3.59821	0.0952249	4.80437	0.0928377	3.76097	0.071191		5	0.0755556	0.00740741	0.0191667	0.0106944	0.0111111	0.00839506
30	3.93299	0.089651	5.19679	0.105043	4.17771	0.0954927		6	0.105556	0.00617284	0.0441667	0.00819444	0.0211111	0.00987654
35	4.1046	0.0805995	5.40662	0.110058	4.39217	0.0758186		7	0.131111	0.0123457	0.0725	0.0116667	0.0377778	0.00345679
40	4.32501	0.0894098	5.56822	0.11805	4.67342	0.105898		8	0.166667	0.0133333	0.101667	0.0136111	0.0544444	0.00691358
								9	0.213333	0.00814815	0.1425	0.0133333	0.0822222	0.00395062
								10	0.257778	0.00962963	0.1775	0.02	0.117778	0.00345679

## Sheet: Supplementary Fig.5
	Number of the segments										Number of the segments
	3		5		6		9				3		5		6		9
Magnetic field(mT)	Displacement(mm)	Standard deviation (mm)	Displacement(mm)	Standard deviation (mm)	Displacement(mm)	Standard deviation (mm)	Displacement(mm)	Standard deviation (mm)		Extension (mm)	Elastic-resistance force (N)	Standard deviation (N)	Elastic-resistance force (N)	Standard deviation (N)	Elastic-resistance force (N)	Standard deviation (N)	Elastic-resistance force (N)	Standard deviation (N)
0	0	0	2.95152e-07	1.63315e-06	0	0	0	0		0	0	0	0	0	0	0	0	0
5	0.178224	0.0397781	0.214591	0.125606	0.635075	0.0723811	0.309629	0.067681		1	0	0	0.000833333	0.00152778	0	0	0.00222222	0.00345679
10	0.422664	0.0763312	1.4277	0.156645	1.35303	0.0561076	1.35413	0.120179		2	0.00444444	0.00493827	0.000833333	0.00152778	0.00444444	0.00493827	0.0122222	0.00790123
15	1.20771	0.204138	2.87269	0.15169	1.95135	0.0699007	1.847	0.104241		3	0.00555556	0.00493827	0.000833333	0.00152778	0.0177778	0.0108642	0.0255556	0.0103704
20	4.04332	0.499419	3.64938	0.167547	2.35442	0.0711495	2.17392	0.102617		4	0.0155556	0.00962963	0.00416667	0.00486111	0.0333333	0.00740741	0.0433333	0.00592593
25	4.44352	0.209845	4.80437	0.0928377	2.72739	0.0750512	2.43237	0.107439		5	0.0433333	0.00444444	0.0191667	0.0106944	0.0522222	0.00790123	0.0633333	0.0118519
30	4.67846	0.159453	5.19679	0.105043	3.07241	0.0625501	2.71036	0.0906057		6	0.07	0.00444444	0.0441667	0.00819444	0.08	0.00888889	0.0955556	0.0103704
35	4.80493	0.128644	5.40662	0.110058	3.31585	0.0769222	2.91853	0.108823		7	0.104444	0.00740741	0.0725	0.0116667	0.11	0.00888889	0.133333	0.0140741
40	4.85583	0.111803	5.56822	0.11805	3.55716	0.0827416	3.12973	0.138106		8	0.135556	0.0125926	0.101667	0.0136111	0.145556	0.011358	0.175556	0.0103704
										9	0.183333	0.0177778	0.1425	0.0133333	0.188889	0.0103704	0.227778	0.0118519
										10	0.232222	0.0197531	0.1775	0.02	0.238889	0.0165432	0.283333	0.0118519

## Sheet: Supplementary Fig.6
	Diaphragm Hardness								Diaphragm Hardness
	ecoflex-10		ecoflex-20		ecoflex-50				ecoflex-10		ecoflex-20		ecoflex-50
Magnetic field(mT)	Displacement(mm)	Standard deviation (mm)	Displacement(mm)	Standard deviation (mm)	Displacement(mm)	Standard deviation (mm)		Extension (mm)	Elastic-resistance force (N)	Standard deviation (N)	Elastic-resistance force (N)	Standard deviation (N)	Elastic-resistance force (N)	Standard deviation (N)
0	0	0	2.95152e-07	1.63315e-06	0	0		0	0	0	0	0	0	0
5	0.115905	0.0573228	0.214591	0.125606	0.0995808	0.0358599		1	0	0	0.000833333	0.00152778	0.00777778	0.00345679
10	2.04306	0.389557	1.4277	0.156645	0.357535	0.0279634		2	0	0	0.000833333	0.00152778	0.0188889	0.00987654
15	4.28462	0.202778	2.87269	0.15169	0.706657	0.0218072		3	0.00111111	0.00197531	0.000833333	0.00152778	0.0311111	0.00197531
20	5.09901	0.105807	3.64938	0.167547	1.09729	0.035192		4	0.00222222	0.00345679	0.00416667	0.00486111	0.0466667	0.00444444
25	5.59886	0.0841158	4.80437	0.0928377	1.55958	0.0493118		5	0.0122222	0.00395062	0.0191667	0.0106944	0.0833333	0.00740741
30	5.90472	0.0629906	5.19679	0.105043	2.03973	0.0395701		6	0.0311111	0.00197531	0.0441667	0.00819444	0.132222	0.0135802
35	6.09221	0.0837381	5.40662	0.110058	2.38014	0.0352722		7	0.0411111	0.00197531	0.0725	0.0116667	0.201111	0.0123457
40	6.28073	0.0758513	5.56822	0.11805	2.74845	0.0306574		8	0.0611111	0.00987654	0.101667	0.0136111	0.283333	0.0148148
								9	0.0833333	0.00740741	0.1425	0.0133333	0.378889	0.00987654
								10	0.106667	0.00444444	0.1775	0.02	0.475556	0.00740741

## Sheet: Supplementary Fig.7
	Diaphragm Weight Ratio								Diaphragm Weight Ratio
	2:3		1:1		3:2				2:3		1:1		3:2
Magnetic field(mT)	Displacement(mm)	Standard deviation (mm)	Displacement(mm)	Standard deviation (mm)	Displacement(mm)	Standard deviation (mm)		Extension (mm)	Elastic-resistance force (N)	Standard deviation (N)	Elastic-resistance force (N)	Standard deviation (N)	Elastic-resistance force (N)	Standard deviation (N)
0	3.33475e-07	5.13933e-07	2.95152e-07	1.63315e-06	1.00338e-06	1.42396e-06		0	0	0	0	0	0	0
5	0.233998	0.108329	0.214591	0.125606	0.211138	0.137342		1	0.0005	0	0.000833333	0.00152778	0.00111111	0.00197531
10	1.06484	0.184476	1.4277	0.156645	1.3857	0.127998		2	0.0008	0	0.000833333	0.00152778	0.00222222	0.00345679
15	2.36693	0.183488	2.87269	0.15169	3.0129	0.147925		3	0.00111111	0.00197531	0.000833333	0.00152778	0.0111111	0.00419753
20	3.13627	0.161128	3.64938	0.167547	3.85392	0.287985		4	0.00666667	0.00444444	0.00416667	0.00486111	0.02	0.0111111
25	3.91469	0.271753	4.80437	0.0928377	4.6317	0.309187		5	0.0188889	0.00987654	0.0191667	0.0106944	0.0388889	0.00395062
30	4.6822	0.347437	5.19679	0.105043	5.09801	0.207552		6	0.0377778	0.00345679	0.0441667	0.00819444	0.0688889	0.00839506
35	5.08283	0.230654	5.40662	0.110058	5.3483	0.151206		7	0.0533333	0.00740741	0.0725	0.0116667	0.106667	0.0118519
40	5.38239	0.137519	5.56822	0.11805	5.58305	0.100192		8	0.0766667	0.00444444	0.101667	0.0136111	0.151111	0.00839506
								9	0.106667	0.00444444	0.1425	0.0133333	0.201111	0.0145679
								10	0.137778	0.00790123	0.1775	0.02	0.257778	0.00691358

[truncated: 1 more sheets: Supplementary Fig.8]
